# Supplementary material for: Laparoscopic vs. Abdominal Radical Hysterectomy for Locally Advanced Cervical Cancer
Source: Front Oncol. 2019 Nov 27;9:1331. doi: 10.3389/fonc.2019.01331 (PMC6890871; doi:10.3389/fonc.2019.01331)
Supplement: Supplement File 1 — Raw data of the study. [file Data_Sheet_1.XLSX]

## Sheet: Raw data - in Excel style
Num	Recurrence	Mortality	PFS	OS	Neoadjuvant	Neo_protocol	Neo_cycles	Duration_neo_RH	Neo_administration	Residual	Neo_effects	Response	CR_vs_no	PR_vs_no	Age	Menopause	Gravidity	Paravidiy	BMI	SCC_ag	Diameter_tumor	Stage	Subtype	Surgery_years	Routs	NSRH	Ovarian_preservation	Surgical_duration	EBS	Transfusion	Ureteral_stent	Postoperative_stay	All_stay	Complication	Differentiation	Stroma_invasion	LVSI	Uterine_involvement	Parametrium_involvement	Vaginal_status	LN_metastasis	Postoperative_radiotherapy	Radiotherapy_types	CCRT_chemotherapy_protocol	CCRT_chemotherapy_cycles	Adjuvant_chemotherapy	PLN_num	PLN_metastasis	Common_iliac_LN_num
43	1	1	15	25	1	3	2	58	2	0	2	1		1	46	0	3	2	23	7.1	55	1	1	1	1	0	1	200	300	0	0	21	25	0	2	2	0	0	0	0	1	1	1	1	5	1	27	1	0
46	1	1	72	76	1	3	2	58	1	0	2	1		1	50	0	5	5	22	17.8	50	1	2	1	1	0	0	185	200	0	0	13	14	0	3	1	0	0	0	0	0	0	0	0	0	1	14	0	4
47	1	1	72	76	1	3	2	53	2	0	2	1		1	50	0	5	5	22	17.8	50	1	2	1	1	0	0	185	200	0	0	13	18	0	3	1	0	1	0	0	0	0	0	0	0	1	14	0	4
48	1	1	74	78	1	3	2	67	2	0	2	1		1	54	1	5	5	22	17.8	50	1	1	1	1	0		185	200	0	0	13	18	0	3	1	0	0	0	0	0	0	0	0	0	0	14	0	4
81	1	1	166.5	176.5	1	1	3	64	1	0	2	1		1	56	1	5	3	20		10	2	1	1	1	0		240	400	0	0	7	12	0	3	1	1	1	0	0	0	1	1	2	6	1	12	0	4
238	1	1	7.5	10	1	2	3	65	1	0	2	1		1	43	0	2	1	25		25	4	1	2	2	0	1	180	200	0	0	7	9	0	3	2	1	1	0	1	0	1	1	1	5	1	19	0	7
174	0	0	164	164	1	2	3	61	1	0	2	1		1	49	0	2	1	27		55	1	1	1	1	0	1	275	1000	800	1	12	14	0	2	2	1	0	0	0	0	1	1	1	6	1	14	0	7
176	0	0	186.5	186.5	1	3	2	65	2	0	2	1		1	46	1	3	2	28		55	1	2	1	2	0		180	200	0	0	21	26	0	2	2	0	0	0	0	0	1	1	1	5	1	12	0	5
177	0	0	186.5	186.5	1	3	2	54	1	0	2	1		1	47	1	3	2	28		55	1	2	1	2	0		180	200	0	0	21	23	0	2	2	0	0	0	0	0	1	1	1	5	1	12	0	5
178	0	0	91	91	1	3	2	66	2	0	2	1		1	54	1	3	2	28		55	1	2	1	2	0		180	200	0	0	21	23	0	2	2	0	0	0	0	0	1	1	1	5	1	12	0	5
179	0	0	91	91	1	3	2	55	2	0	2	1		1	56	1	3	2	28		55	1	2	1	2	0		180	200	0	0	21	22	0	2	2	0	0	0	0	0	1	1	1	5	0	12	0	5
184	0	0	167	167	1	3	2	60	1	0	2	1		1	37	0	2	1	24		55	1	1	1	1	1	1	250	400	0	1	28	30	0	3	1	0	0	0	0	0	0	0	0	0	1	22	0	0
185	0	0	143	143	1	3	2	57	2	0	2	1		1	41	0	2	1	24		55	1	3	1	1	1	1	250	100	0	1	28	33	0	3	1	0	0	0	0	0	0	0	0	0	1	22	0	0
189	0	0	149.5	149.5	1	3	2	66	1	0	2	1		1	48	0	6	3	25		50	1	1	1	1	0	0	195	200	0	0	18	21	0	3	1	1	0	0	0	0	1	1	1	6	1	13	0	1
193	0	0	67.5	67.5	1	3	2	57	1	0	2	1		1	48	0	2	1	20		50	1	1	2	2	0	0	180	400	0	0	12	14	0	2	1	1	0	0	0	1	1	1	1	5	1	36	1	0
194	0	0	55.5	55.5	1	3	2	58	2	0	2	1		1	49	0	2	1	20		50	1	1	2	2	1	0	180	400	0	0	12	16	0	2	1	1	0	0	0	1	1	1	1	5	0	36	1	0
195	0	0	55.5	55.5	1	3	2	56	2	0	2	1		1	49	0	2	1	20		50	1	1	2	2	0	0	180	400	0	0	12	15	0	2	1	1	0	0	0	1	1	1	1	5	1	36	1	0
197	0	0	167	167	1	3	2	55	2	0	2	1		1	38	0	2	1	24		55	1	3	1	1	0	1	250	300	0	1	28	30	0	1	1	0	0	0	0	0	0	0	0	0	1	22	0	0
198	0	0	143	143	1	3	2	57	2	0	2	1		1	41	0	2	1	24		55	1	1	1	1	0	1	250	500	0	1	28	33	0	1	1	0	0	0	0	0	0	0	0	0	1	22	0	0
200	0	0	69	69	1	3	3	89	2	0	2	1		1	50	0	3	2	26	0.6	12	2	1	2	2	1	0	180	800	0	1	7	8	0	3	1	1	1	0	0	0	1	1	1	4	0	23	0	0
201	0	0	51	51	1	3	2	61	2	0	2	1		1	47	0	2	1	21	0.9	45	3	1	2	2	1	0	240	50	0	0	11	15	0	2	2	1	1	0	0	1	1	1	1	5	1	22	1	3
203	0	0	20	20	1	3	2	57	2	0	2	1		1	33	0	2	0	19	1.2	50	1	1	2	2	1	1	180	200	0	0	7	8	0	2	3	1	0	0	0	0	1	1	1	4	0	22	0	2
204	0	0	20	20	1	3	2	58	2	0	2	1		1	34	0	2	0	19	1.2	50	1	1	2	2	0	1	180	200	0	0	7	11	0	2	3	1	0	0	0	0	1	1	1	4	1	22	0	2
205	0	0	129	129	1	3	2	67	2	0	2	1		1	36	0	4	1	26	1.3	50	1	1	1	1	0	1	225	400	0	0	7	10	0	3	2	1	0	0	0	0	1	1	1	6	0	19	0	3
206	0	0	129	129	1	3	2	66	2	0	2	1		1	36	0	4	1	26	1.3	50	1	1	1	1	0	1	225	400	0	0	7	8	0	3	2	1	0	0	0	0	1	1	1	6	1	19	0	3
207	0	0	117.5	117.5	1	3	1	27	2	0	2	1		1	37	0	4	1	26	1.3	50	1	1	1	1	0	1	225	400	0	0	7	8	0	3	2	1	0	0	0	0	1	1	1	6	1	19	0	3
208	0	0	117.5	117.5	1	3	1	33	1	0	2	1		1	38	0	4	1	26	1.3	50	1	1	1	1	0	1	225	400	0	0	7	8	0	3	2	1	0	0	0	0	1	1	1	6	1	19	0	3
209	0	0	129	129	1	3	1	38	1	0	2	1		1	39	0	4	1	26	1.3	50	1	1	1	1	0	1	225	400	0	0	7	10	0	3	2	1	0	0	0	0	1	1	1	6	1	19	0	3
211	0	0	123.5	123.5	1	3	1	27	2	0	2	1		1	41	1	4	1	24	1.5	45	1	1	1	1	0		260	400	0	1	10	14	0	3	2	0	0	0	0	0	1	1	1	6	0	26	0	3
212	0	0	123.5	123.5	1	3	1	33	2	0	2	1		1	41	1	4	1	24	1.5	45	1	1	1	1	0		260	400	0	1	10	12	0	3	2	0	0	0	0	0	1	1	1	6	1	26	0	3
215	0	0	111	111	1	3	1	27	2	0	2	1		1	42	1	4	1	24	1.5	45	1	1	1	1	1		260	200	0	1	10	12	0	3	2	0	0	0	0	0	1	1	1	6	1	26	0	3
216	0	0	133	133	1	3	3	82	2	0	2	1		1	43	0	4	1	23	2	25	2	1	1	1	0	1	245	300	0	1	24	25	0	2	1	0	1	0	0	0	1	2	0	0	1	17	0	4
217	0	0	133	133	1	3	3	88	2	0	2	1		1	45	0	4	1	23	2	20	2	1	1	1	0	1	245	1000	600	1	24	29	0	3	1	0	1	0	0	0	1	2	0	0	1	17	0	4
219	0	0	135	135	1	3	1	25	2	0	2	1		1	45	0	3	1	25	3.4	55	1	1	1	1	0	1	210	400	0	0	8	10	0	2	2	1	1	0	0	0	1	1	1	2	1	18	0	4
221	0	0	86.5	86.5	1	3	1	38	2	0	2	1		1	48	0	3	1	25	3.4	55	1	1	1	1	0	0	210	400	0	0	8	9	0	2	2	1	1	0	0	0	1	1	1	2	0	18	0	4
222	0	0	120	120	1	1	3	62	1	0	2	1		1	42	0	7	3	26	3.7	50	1	1	1	1	0	1	180	200	0	0	15	16	0	2	2	0	0	0	0	0	1	1	1	5	1	38	0	8
223	0	0	120	120	1	3	2	65	1	0	2	1		1	43	0	7	3	26	3.7	50	1	1	1	1	0	1	180	200	0	0	15	16	0	2	2	0	0	0	0	0	1	1	1	5	1	38	0	8
224	0	0	107	107	1	3	2	61	1	0	2	1		1	43	0	7	3	26	3.7	50	1	1	1	1	1	1	180	200	0	0	15	16	0	2	2	0	0	0	0	0	1	1	1	5	1	38	0	8
225	0	0	107	107	1	3	2	60	2	0	2	1		1	44	0	7	3	26	3.7	50	1	1	1	1	0	1	180	200	0	0	15	19	0	2	2	0	0	0	0	0	1	1	1	5	1	38	0	8
227	0	0	51	51	1	3	3	89	2	0	2	1		1	45	0	2	2	21	5.2	45	1	1	2	2	1	1	240	400	0	0	9	11	0	2	3	0	0	0	0	0	1	1	1	3	1	17	0	1
228	0	0	108.5	108.5	1	3	3	81	2	0	2	1		1	42	0	4	2	18	7	50	3	1	1	1	0	1	180	200	0	0	11	16	0	2	3	1	0	0	0	0	1	1	1	4	1	34	0	2
231	0	0	35	35	1	3	1	28	2	0	2	1		1	33	0	1	1	28	18.2	55	1	1	2	2	1	1	230	500	0	0	14	16	0	3	1	0	0	0	0	0	0	0	0	0	1	20	0	3
234	0	0	48	48	1	3	1	34	1	0	2	1		1	35	0	1	1	28	18.2	55	1	1	2	2	1	1	230	500	0	0	14	15	0	3	1	0	0	0	0	0	0	0	0	0	0	20	0	3
235	0	0	35	35	1	2	3	63	1	0	2	1		1	57	1	5	2	19	0.5	50	3	1	2	2	0		180	50	0	0	13	17	0	3	1	1	1	1	0	1	1	1	1	4	0	10	1	8
236	0	0	47	47	1	1	3	62	1	0	2	1		1	57	1	5	3	27	1	25	2	1	1	1	0		200	200	0	0	7	11	0	3	1	0	1	1	0	1	1	1	1	5	1	23	0	2
237	0	0	47	47	1	1	3	63	1	0	2	1		1	57	1	5	3	27	1	25	2	1	1	1	0		200	200	0	0	7	12	0	3	1	0	1	1	0	1	1	1	1	5	1	23	0	2
239	0	0	16	16	1	1	3	63	1	0	2	1		1	44	0	2	1	25		25	4	1	2	2	1	1	180	200	0	0	7	12	0	3	2	1	1	0	1	0	1	1	1	5	1	19	0	7
240	0	0	16	16	1	1	3	60	1	0	2	1		1	46	0	2	1	25		25	4	1	2	2	0	1	180	200	0	0	7	11	0	3	2	1	1	0	1	0	1	1	1	5	1	19	0	7
241	0	0	39	39	1	2	3	61	1	0	2	1		1	42	0	2	1	25		25	4	1	2	2	1	1	180	200	0	0	7	8	0	1	2	1	1	0	1	0	1	1	1	5	0	19	0	7
242	0	0	54.5	54.5	1	1	3	66	1	0	2	1		1	58	1	4	1	21	0.6	35	4	1	2	2	0		285	200	0	0	13	16	0	1	2	1	1	0	1	0	1	1	1	5	1	20	0	4
243	0	0	25.5	25.5	1	1	3	65	1	0	2	1		1	43	0	2	1	25		30	4	2	2	2	1	1	190	300	0	0	16	20	0	1	1	1	0	0	0	0	1	2	0	0	1	12	0	2
244	0	0	25.5	25.5	1	1	3	64	1	0	2	1		1	43	0	2	1	25		30	4	2	2	2	0	1	190	300	0	0	16	21	0	1	1	1	0	0	0	0	1	2	0	0	1	12	0	2
246	0	0	51	51	1	1	3	61	1	0	2	1		1	43	0	2	1	21		40	3	1	2	2	1	1	275	500	0	0	12	13	0	2	2	0	1	0	0	1	1	2	0	0	0	28	1	8
248	0	0	76.5	76.5	1	1	3	60	1	0	2	1		1	61	1	5	3	20		20	2	1	1	2	0		225	50	0	1	7	9	0	3	1	1	0	0	0	0	0	0	0	0	1	18	0	4
250	0	0	108	108	1	1	3	68	1	0	2	1		1	49	0	3	1	26		50	1	1	1	1	0	0	240	300	0	0	18	20	0	2	3	0	0	0	0	0	1	1	1	4	1	14	0	2
251	0	0	108	108	1	1	3	61	1	0	2	1		1	50	0	3	1	26		50	1	1	1	1	0	0	240	300	0	0	18	20	0	2	3	0	0	0	0	0	1	1	1	4	0	14	0	2
252	0	0	96.5	96.5	1	1	3	61	1	0	2	1		1	50	0	3	1	26		50	1	1	1	1	1	0	240	300	0	0	18	22	0	2	3	0	0	0	0	0	1	1	1	4	1	14	0	2
253	0	0	17.5	17.5	1	1	3	63	1	0	2	1		1	39	0	1	0	19		45	1	1	2	2	1	1	180	300	0	0	7	8	1	2	3	0	0	0	0	0	1	1	1	4	1	32	0	2
255	0	0	43.5	43.5	1	1	3	63	1	0	2	1		1	40	0	0	0	19		50	1	1	2	2	0	1	240	50	0	0	14	17	0	2	2	0	1	0	0	0	1	1	1	5	1	27	0	3
256	0	0	43.5	43.5	1	1	3	60	1	0	2	1		1	41	0	0	0	19		50	1	1	2	2	1	1	240	50	0	0	14	15	0	2	2	0	1	0	0	0	1	1	1	5	1	27	0	3
259	0	0	54.5	54.5	1	1	3	60	1	0	2	1		1	59	1	4	1	21	0.6	35	4	1	2	2	1		285	200	0	0	13	16	0	3	2	1	1	0	0	0	1	1	1	5	1	20	0	4
260	0	0	23	23	1	1	3	64	1	0	2	1		1	40	0	5	1	26	0.7	50	3	1	2	2	1	1	180	400	0	0	9	12	0	2	2	0	1	0	0	0	0	0	0	0	0	43	0	10
261	0	0	23	23	1	1	3	63	1	0	2	1		1	42	0	5	1	26	0.7	50	3	1	2	2	0	1	180	400	0	0	9	12	0	2	2	0	1	0	0	0	0	0	0	0	0	43	0	10
262	0	0	28	28	1	1	3	61	1	0	2	1		1	50	0	3	2	26	0.8	60	1	1	2	2	0	0	180	200	0	0	9	11	0	2	1	0	0	0	0	0	0	0	0	0	0	11	0	1
263	0	0	28	28	1	1	3	65	1	0	2	1		1	51	0	3	2	26	0.8	60	1	1	2	2	1	0	180	200	0	0	9	12	0	2	1	0	0	0	0	0	0	0	0	0	1	11	0	1
266	0	0	54	54	1	2	3	62	1	0	2	1		1	34	0	1	1	20	1.3	55	1	2	2	2	1	1	150	400	0	0	12	13	0	1	1	1	0	0	0	0	1	1	1	4	0	17	0	5
267	0	0	54	54	1	1	2	47	1	0	2	1		1	35	0	1	1	20	1.3	55	1	2	2	2	1	1	150	400	0	0	12	14	0	1	1	1	0	0	0	0	1	1	1	4	0	17	0	5
268	0	0	55.5	55.5	1	1	2	39	1	0	2	1		1	42	0	0	0	20	2.5	60	1	1	2	2	1	1	400	200	0	1	57	59	0	2	2	0	0	0	0	0	1	1	1	6	1	33	0	2
269	0	0	55.5	55.5	1	1	2	44	1	0	2	1		1	44	0	0	0	20	2.5	60	1	1	2	2	0	1	400	3800	3000	1	57	58	0	3	2	0	0	0	0	0	1	1	1	6	1	33	0	2
272	0	0	38.5	38.5	1	1	2	40	1	0	2	1		1	38	0	4	3	24	4.1	70	1	1	2	2	1	1	230	200	0	0	14	18	0	3	3	0	0	0	0	0	1	1	1	5	0	30	0	6
273	0	0	38.5	38.5	1	1	2	42	1	0	2	1		1	37	0	4	3	24	4.1	70	1	1	2	2	0	1	230	200	0	0	14	15	0	3	3	0	0	0	0	0	1	1	1	5	1	30	0	6
276	0	0	37.5	37.5	1	1	2	43	1	0	2	1		1	48	0	3	1	21	4.2	45	1	1	2	2	0	1	245	500	0	0	9	12	0	2	3	1	0	0	0	0	1	1	1	4	1	26	0	2
278	0	0	62	62	1	1	2	46	1	0	2	1		1	38	0	1	1	24	7.5	45	1	1	2	2	1	1	250	600	0	0	8	10	0	2	3	1	0	0	0	0	1	1	1	4	1	13	0	3
280	0	0	51	51	1	1	2	45	1	0	2	1		1	39	0	1	1	24	7.5	45	1	1	2	2	1	1	250	600	0	0	8	9	0	2	3	1	0	0	0	0	1	1	1	4	0	13	0	3
281	0	0	26	26	1	1	2	40	1	0	2	1		1	34	0	2	1	30	7.5	55	1	1	2	2	1	1	190	400	0	0	15	19	0	2	1	1	0	0	0	0	1	1	1	5	1	27	0	3
284	0	0	51.5	51.5	1	1	2	39	1	0	2	1		1	42	0	6	1	27	9.6	55	1	1	2	2	0	1	120	400	0	0	8	12	0	2	3	0	0	0	0	1	1	1	1	1	1	35	1	8
285	0	0	20.5	20.5	1	1	2	42	1	0	2	1		1	50	0	3	1	24	9.6	65	1	2	2	2	0	0	240	200	0	0	9	12	0	1	3	0	0	0	0	0	1	1	2	6	1	28	0	3
286	0	0	20.5	20.5	1	1	2	40	1	0	2	1		1	51	0	3	1	24	9.6	65	1	2	2	2	1	0	240	200	0	0	9	10	0	1	3	0	0	0	0	0	1	1	2	6	1	28	0	3
287	0	0	18.5	18.5	1	1	2	43	1	0	2	1		1	36	0	2	1	18	9.7	45	1	1	2	2	0	1	200	200	0	0	6	11	0	2	1	0	0	0	0	0	0	0	0	0	1	20	0	5
290	0	0	18	18	1	1	2	41	1	0	2	1		1	37	0	3	1	27	14.8	45	1	1	2	2	0	1	200	200	0	0	9	14	0	2	2	0	0	0	0	0	1	1	1	6	1	26	0	1
398					1	3	2	60	2	0	2	1		1	44	0	2	1	26		45	1	2	1	1	0	1	215	450	0	1	9	11	0	3	3	1	0	1	0	0	1	1	1	6	1	34	0	2
401					1	3	2	62	2	0	2	1		1	49	0	2	1	26		45	1	2	1	1	0	0	215	450	0	1	9	12	0	3	3	1	0	1	0	0	1	1	1	6	1	34	0	2
402					1	3	2	63	2	0	2	1		1	61	1	4	3	23		50	1	1	1	2	0		190	800	400	0	19	21	0	1	2	0	1	0	0	0	1	1	1	5	1	30	0	8
403					1	3	2	59	2	0	2	1		1	61	1	4	3	23		50	1	1	1	2	0		190	800	400	0	19	21	0	1	2	0	1	0	0	0	1	1	1	5	1	30	0	8
405					1	3	2	63	1	0	2	1		1	43	0	1	1	28		55	1	1	1	1	0	1	165	300	0	1	10	11	0	3	1	0	0	0	0	0	0	0	0	0	1	31	0	1
407					1	3	2	66	2	0	2	1		1	48	0	1	1	28		55	1	1	1	1	0	1	165	300	0	1	10	11	0	3	1	0	0	0	0	0	0	0	0	0	0	31	0	1
409					1	3	2	62	2	0	2	1		1	42	0	2	2	20		50	1	1	2	2	1	1	160	400	0	0	8	10	0	2	1	0	1	0	0	0	0	0	0	0	1	18	0	5
410					1	3	2	54	2	0	2	1		1	43	0	2	2	20		50	1	1	2	2	0	1	160	400	0	0	8	11	0	2	1	0	1	0	0	0	0	0	0	0	1	18	0	5
414					1	3	2	57	2	0	2	1		1	49	0	5	2	26	1.3	40	4	1	1	1	0	0	165	300	0	1	14	15	0	1	1	1	1	0	0	0	1	2	0	0	0	18	0	1
415					1	3	2	60	2	0	2	1		1	51	0	5	2	26	1.3	40	4	1	1	1	0	0	165	300	0	1	14	17	0	1	1	1	1	0	0	0	1	2	0	0	1	18	0	1
417					1	3	2	54	2	0	2	1		1	30	0	5	2	23	5.2	45	1	1	1	1	0	1	190	800	400	0	19	20	0	3	2	0	1	0	0	0	1	1	1	5	1	30	0	8
419					1	3	2	67	2	0	2	1		1	33	0	3	1	30	7	45	1	1	2	2	0	1	250	400	0	0	12	13	0	3	3	0	0	0	0	0	1	1	1	5	0	26	0	2
421					1	2	3	63	1	0	2	1		1	48	0	2	1	21		25	1	1	2	2	0	1	140	50	0	0	15	20	0	2	2	0	1	0	0	0	1	1	1	5	1	34	0	1
422					1	1	2	45	1	0	2	1		1	45	0	2	1	21		55	1	1	2	2	1	1	140	50	0	0	15	18	0	2	2	0	1	0	0	0	1	1	1	5	1	34	0	1
3	1	1	23.5	33.5	1	3	2	56	1	0	2	1		1	63	1	4	2	20		20	2	1	1	2	0		320	200	0	1	12	14	0	2	3	1	0	1	0	0	1	1	1	5	1	29	0	5
12	1	1	7.5	10	1	3	3	89	2	0	2	1		1	35	0	3	1	20		45	4	1	1	1	0	1	225	300	0	1	10	13	0	3	3	0	0	0	1	0	1	1	1	6	1	25	0	4
13	1	1	8	10	1	3	3	95	2	0	2	1		1	37	0	3	1	20		45	4	1	1	1	0	1	225	300	0	1	10	12	0	3	3	0	0	0	1	0	1	1	1	6	1	25	0	4
15	1	1	7.5	10	1	3	3	95	1	0	2	1		1	64	1	6	5	26		30	4	1	1	1	0		225	300	0	1	10	11	0	3	3	0	1	0	1	0	1	1	1	6	1	25	0	4
17	1	1	22.5	28.5	1	3	2	63	1	0	2	1		1	47	0	4	2	30	2.6	20	2	1	1	1	0	1	195	500	0	1	8	11	0	3	2	0	1	0	1	0	1	1	1	6	1	37	0	0
18	1	1	22.5	28.5	1	3	2	66	1	0	2	1		1	48	1	4	2	30	2.6	15	2	1	1	1	0		195	500	0	1	8	11	0	3	2	0	1	0	1	0	1	1	1	6	1	37	0	0
19	1	1	18	24	1	3	2	60	1	0	2	1		1	52	1	4	2	30	2.6	30	2	1	1	1	0		195	500	0	1	8	11	0	3	2	0	1	0	1	0	1	1	1	6	1	37	0	0
24	1	1	41.5	55.5	1	3	2	57	2	0	2	1		1	38	0	4	1	20		65	3	1	1	1	0	1	200	300	0	0	20	21	1	2	3	0	1	0	0	0	0	0	0	0	0	13	0	1
25	1	1	24	35	1	3	2	56	2	0	2	1		1	44	0	3	1	27		45	3	1	1	1	0	1	220	200	0	1	8	10	0	2	2	1	1	0	0	0	1	1	1	7	1	19	0	0
26	1	1	113.5	122	1	3	3	87	2	0	2	1		1	39	0	3	3	26		30	2	1	1	1	0	1	240	600	0	1	25	29	0	2	3	1	0	0	0	0	1	1	1	3	1	16	0	6
27	1	1	113.5	122	1	3	3	93	2	0	2	1		1	39	0	3	3	26		30	2	1	1	1	0	1	240	600	0	1	25	28	0	2	3	1	1	0	0	0	1	1	1	3	1	16	0	6
29	1	1	84.5	92.5	1	3	2	54	1	0	2	1		1	41	0	5	1	23		25	2	1	1	1	0	1	210	300	0	1	16	21	0	3	1	0	1	0	0	0	1	2	0	0	1	21	0	0
30	1	1	132	140.5	1	3	2	56	2	0	2	1		1	47	0	4	1	23		30	2	1	1	1	0	0	210	200	0	1	31	36	0	2	1	0	1	0	0	0	0	0	0	0	0	46	0	4
33	1	1	10	17.5	1	3	2	62	2	0	2	1		1	37	0	6	3	22	1.2	30	2	1	2	2	0	1	220	800	400	0	15	17	0	3	2	0	1	0	0	0	1	1	1	5	1	12	0	2
35	1	1	25.5	33	1	3	2	58	2	0	2	1		1	43	0	7	2	23	2.8	55	1	1	1	2	1	1	200	400	0	0	9	10	0	3	2	0	0	0	0	1	1	1	1	4	0	15	0	1
36	1	1	25.5	33	1	3	2	56	2	0	2	1		1	43	0	7	2	23	2.8	55	1	1	2	2	0	1	200	400	0	0	9	10	1	3	2	0	0	0	0	1	1	1	1	4	1	15	0	1
38	1	1	10	35	1	3	3	87	2	0	2	1		1	37	0	1	0	21	5.4	50	1	1	1	1	0	1	190	200	0	0	16	18	1	3	2	0	0	0	0	1	1	1	1	5	1	12	1	3
42	1	1	88.5	108.5	1	3	3	81	2	0	2	1		1	42	0	4	2	18	7	50	3	1	1	1	0	1	180	400	0	0	11	16	0	2	3	1	0	0	0	1	1	1	1	4	1	34	1	2
45	1	1	43.5	50	1	3	3	86	1	0	2	1		1	42	0	1	1	18	11.2	45	3	1	1	2	1	1	240	600	0	0	16	17	0	3	2	1	0	0	0	0	1	1	1	5	0	32	0	7
49	1	1	11.5	22	1	3	2	57	1	0	2	1		1	40	0	2	1	19		25	4	3	1	1	0	1	210	1000	800	1	16	19	1	2	3	0	1	1	0	1	1	1	1	2	1	13	1	1
58	1	1	5	6	1	2	3	68	1	0	2	1		1	34	0	3	1	26	1.7	50	1	1	1	2	1	1	225	50	0	0	8	11	0	2	3	0	0	0	0	0	1	1	1	6	1	18	0	6
69	1	1	8	10	1	1	3	61	1	0	2	1		1	56	1	3	1	24		25	2	1	2	2	1		225	300	0	1	10	14	0	3	3	0	0	0	1	0	1	1	1	6	0	25	0	4
70	1	1	29	39	1	1	3	64	1	0	2	1		1	50	0	3	1	23		30	2	1	2	2	1	0	180	200	0	0	7	10	0	3	2	1	1	0	1	1	1	1	1	1	1	21	1	6
71	1	1	10	21	1	1	3	63	1	0	2	1		1	52	1	2	2	19		30	4	1	1	1	0		150	500	0	0	7	8	1	2	3	1	1	0	0	1	1	1	1	5	1	9	1	1
72	1	1	12	22.5	1	1	3	60	1	0	2	1		1	52	1	2	2	19		30	4	1	1	1	0		150	500	0	0	7	10	1	2	2	1	1	0	0	1	1	1	1	5	1	9	1	1
74	1	1	26	36	1	3	2	60	1	0	2	1		1	35	0	5	2	21		55	3	1	1	2	1	1	230	300	0	0	5	9	0	3	3	0	0	0	0	1	1	2	0	0	0	17	1	6
76	1	1	10.5	28.5	1	1	3	61	1	0	2	1		1	55	1	2	1	35		40	3	2	1	1	0		200	1000	800	1	15	16	0	2	2	0	0	0	0	0	1	1	1	6	1	21	0	3
77	1	1	10.5	28.5	1	1	3	67	1	0	2	1		1	55	1	2	1	35		55	3	2	1	1	0		200	1000	800	1	15	17	0	2	2	0	0	0	0	0	1	1	1	6	1	21	0	3
80	1	1	92	108	1	2	3	62	1	0	2	1		1	48	1	1	1	19		30	2	1	1	1	0		300	800	400	0	21	26	0	2	2	0	0	0	0	0	1	1	1	3	0	23	0	3
85	1	1	17.5	28.5	1	1	3	68	1	0	2	1		1	58	1	6	3	27	1	25	2	1	2	1	0		195	200	0	0	8	13	0	3	1	0	0	0	0	0	0	0	0	0	1	53	0	2
86	1	1	3	16.5	1	1	3	63	1	0	2	1		1	37	0	2	0	20	1.2	50	3	1	2	2	0	1	240	50	0	0	5	8	1	1	3	0	1	0	0	1	1	2	0	0	1	48	0	0
87	1	1	3	16.5	1	1	3	68	1	0	2	1		1	38	0	2	0	20	1.2	40	3	1	1	2	1	1	240	50	0	0	5	9	1	1	3	0	1	0	0	1	1	2	0	0	1	48	0	0
23	1	0	37	57	1	3	4	119	1	0	2	1		1	65	1	7	6	24		25	4	1	1	1	0		250	200	0	1	28	33	0	3	1	0	0	0	0	0	0	0	0	0	0	22	0	0
31	1	0	12	22	1	3	2	58	2	0	2	1		1	59	1	4	3	26		20	2	1	1	2	0		230	50	0	0	9	14	0	2	1	1	0	0	0	0	1	1	1	5	0	50	0	5
66	1	0	9	28.5	1	1	3	67	1	0	2	1		1	34	0	3	1	22	4	60	1	1	2	2	0	1	190	200	0	0	7	8	0	3	3	1	1	1	0	1	1	1	1	3	0	36	1	3
73	1	0	25.5	25.5	1	1	3	61	1	0	2	1		1	44	0	2	1	25		30	4	2	2	2	0	1	190	300	0	0	16	20	0	1	1	1	1	0	0	0	1	2	0	0	1	12	0	2
79	1	0	92	161.5	1	1	3	64	1	0	2	1		1	47	1	1	1	19		30	2	1	1	1	0		300	800	400	0	21	22	0	2	2	0	0	0	0	0	1	1	1	3	1	23	0	3
88	1	0	17.5	28.5	1	1	3	68	1	0	2	1		1	49	1	2	1	26	10.8	55	1	1	2	2	1		195	200	0	0	8	10	0	3	1	0	0	0	0	0	0	0	0	0	0	53	0	2
129	0	0	38.5	38.5	1	3	3	89	1	0	2	1		1	48	0	3	3	26		25	2	1	2	2	1	0	205	200	0	0	7	12	0	2	2	1	1	1	0	0	1	1	1	3	1	20	0	7
131	0	0	164	164	1	3	2	57	1	0	2	1		1	47	0	2	1	27		55	1	1	1	1	0	1	275	100	0	1	12	15	0	2	2	1	0	1	0	0	1	1	1	6	1	14	0	7
132	0	0	152.5	152.5	1	3	2	67	2	0	2	1		1	49	0	2	1	27		55	1	1	1	1	0	0	275	1000	800	1	72	73	0	2	2	1	0	1	0	0	1	1	1	6	1	14	0	7
135	0	0	53.5	53.5	1	3	2	62	2	0	2	1		1	51	0	2	1	22	10.1	50	1	1	2	2	1	0	250	400	0	0	16	17	0	3	2	0	0	1	0	1	1	1	1	4	1	31	1	1
136	0	0	54.5	54.5	1	3	2	53	2	0	2	1		1	37	0	2	2	26		25	2	1	2	2	0	1	285	800	800	0	13	14	0	3	2	1	1	0	1	0	1	1	1	5	1	20	0	4
137	0	0	54.5	54.5	1	3	2	56	2	0	2	1		1	39	0	2	2	26		25	2	1	2	2	0	1	285	800	800	0	13	15	0	3	2	1	1	0	1	0	1	1	1	5	1	20	0	4
138	0	0	31	31	1	3	4	112	2	0	2	1		1	59	1	7	6	24		25	4	1	1	2	0		250	200	0	0	6	11	0	3	3	0	1	0	0	1	1	2	0	0	1	19	1	6
139	0	0	31	31	1	3	4	122	2	0	2	1		1	60	1	7	6	24		25	4	1	1	2	0		250	200	0	0	6	8	0	3	3	0	1	0	0	1	1	2	0	0	1	19	1	6
140	0	0	47	47	1	3	2	67	2	0	2	1		1	44	0	4	2	25		45	4	2	2	2	0	1	200	200	0	0	7	9	0	2	1	0	1	0	0	1	1	1	1	5	1	23	0	2
142	0	0	86.5	86.5	1	3	3	85	2	0	2	1		1	64	1	6	5	26		45	1	1	1	1	0		210	400	0	0	8	10	0	3	2	1	1	0	0	0	1	1	1	2	1	18	0	4
143	0	0	167	167	1	3	4	122	2	0	2	1		1	65	1	7	6	24		25	4	1	2	1	0		250	500	0	1	28	29	0	3	1	0	0	0	0	0	0	0	0	0	1	22	0	0
144	0	0	167	167	1	3	4	118	2	0	2	1		1	65	1	7	6	24		45	1	1	2	1	0		250	500	0	1	28	29	0	3	1	0	0	0	0	0	0	0	0	0	0	22	0	0
145	0	0	95.5	95.5	1	3	2	64	2	0	2	1		1	46	0	4	1	20		45	3	1	1	1	0	1	200	300	0	0	20	23	0	2	3	0	0	0	0	0	0	0	0	0	1	13	0	1
146	0	0	95.5	95.5	1	3	2	65	2	0	2	1		1	47	0	4	1	20		50	3	1	1	1	0	1	200	300	0	0	20	25	1	2	3	0	0	0	0	0	0	0	0	0	1	13	0	1
148	0	0	151.5	151.5	1	2	3	64	1	0	2	1		1	41	0	6	1	20		50	3	1	1	1	0	1	310	1200	800	0	12	14	1	3	1	0	1	0	0	0	0	0	0	0	1	34	0	2
154	0	0	113	113	1	3	2	58	2	0	2	1		1	45	0	5	1	23		25	2	1	1	1	0	1	210	300	0	1	16	17	0	3	1	0	1	0	0	0	1	2	0	0	1	21	0	0
155	0	0	113	113	1	3	2	66	2	0	2	1		1	46	0	5	1	23		25	2	1	1	1	0	1	210	300	0	1	16	17	0	3	1	0	1	0	0	0	1	2	0	0	1	21	0	0
156	0	0	141	141	1	3	2	62	1	0	2	1		1	47	0	3	1	23		30	2	1	1	1	0	0	210	1000	400	1	31	32	0	2	1	0	1	0	0	0	0	0	0	0	1	46	0	4
157	0	0	141	141	1	3	2	59	2	0	2	1		1	48	0	3	1	23		30	2	1	1	1	0	0	210	1000	0	1	31	34	0	2	1	0	1	0	0	0	0	0	0	0	1	46	0	4
158	0	0	140.5	140.5	1	3	2	66	1	0	2	1		1	48	0	4	1	23		30	2	1	1	1	0	0	210	300	0	1	31	36	0	2	1	0	1	0	0	0	0	0	0	0	1	46	0	4
161	0	0	22	22	1	3	2	57	1	0	2	1		1	59	1	4	3	26		35	2	1	1	2	0		230	50	0	0	9	13	0	2	1	1	0	0	0	0	1	1	1	5	1	50	0	5
164	0	0	103	103	1	2	3	65	1	0	2	1		1	36	0	2	2	26		55	1	1	1	1	0	1	180	400	0	0	13	16	0	3	3	0	0	0	0	0	1	1	1	6	1	10	0	2
165	0	0	103	103	1	3	2	59	2	0	2	1		1	37	0	2	2	26		55	1	1	1	1	0	1	180	400	0	0	13	15	0	3	3	0	0	0	0	0	1	1	1	6	1	10	0	2
166	0	0	90	90	1	3	2	57	1	0	2	1		1	55	1	4	3	23		50	1	1	1	1	0		280	200	0	0	20	22	1	1	3	1	0	0	0	0	1	1	1	5	1	35	0	5
167	0	0	90	90	1	3	2	60	1	0	2	1		1	56	1	4	3	23		50	1	1	1	1	0		280	600	0	0	20	25	1	1	3	1	0	0	0	0	1	1	1	5	0	35	0	5
168	0	0	90	90	1	3	2	53	1	0	2	1		1	57	1	4	3	23		50	1	1	1	1	0		280	200	0	0	20	25	0	1	3	1	0	0	0	0	1	1	1	5	1	35	0	5
93					1	1	3	60	1	0	2	1		1	44	0	4	2	25		45	4	2	2	2	0	1	200	200	0	0	7	11	0	2	1	0	1	1	0	1	1	1	1	5	0	23	0	2
1	1	1	14	24.5	1	3	2	62	2	0	0	0	0	0	50	0	3	2	23	7.1	55	1	1	1	1	0	0	200	300	0	0	21	24	0	2	2	0	1	1	1	1	1	1	1	5	1	27	1	0
4	1	1	21.5	30	1	3	2	60	2	0	0	0	0	0	49	0	3	1	22		50	1	1	1	1	0	0	320	1000	600	1	10	12	0	3	3	1	1	1	0	0	1	1	1	5	1	29	0	5
5	1	1	21.5	30	1	3	2	56	1	0	0	0	0	0	49	0	3	1	22		50	1	2	1	1	0	0	320	1000	600	1	70	72	0	3	3	1	0	1	0	0	1	1	1	5	1	29	0	5
6	1	1	23.5	33.5	1	3	2	59	2	0	0	0	0	0	51	0	3	1	22		50	1	2	1	1	0	0	320	200	0	1	11	12	0	3	3	1	1	1	0	0	1	1	1	5	1	29	0	5
7	1	1	23.5	33.5	1	3	2	56	1	0	0	0	0	0	52	0	3	1	22		50	1	1	1	1	0	0	320	1000	600	1	10	11	0	3	3	1	0	1	0	0	1	1	1	5	1	29	0	5
8	1	1	2.5	25	1	3	2	63	1	0	0	0	0	0	29	0	3	1	20	3.8	50	3	1	2	2	1	1	215	800	400	0	6	8	0	2	3	1	0	1	0	1	1	1	1	4	1	22	1	6
9	1	1	2.5	25	1	3	3	61	1	0	0	0	0	0	29	0	3	1	20	3.8	40	3	1	1	2	0	1	215	800	400	0	6	11	0	3	3	1	1	1	0	1	1	1	1	4	1	22	1	6
10	1	1	2.5	25	1	3	2	55	2	0	0	0	0	0	30	0	3	1	20	3.8	40	3	1	2	2	0	1	215	800	400	0	6	7	0	3	3	1	0	1	0	1	1	1	1	4	0	22	1	6
11	1	1	7.5	10	1	3	3	94	2	0	0	0	0	0	33	0	3	1	20		45	4	1	1	1	0	1	225	300	0	1	10	11	0	3	3	0	0	0	1	0	1	1	1	6	0	25	0	4
14	1	1	7.5	10	1	3	3	85	2	0	0	0	0	0	64	1	6	5	26		30	4	1	1	1	0		225	300	0	1	10	15	0	3	3	0	0	0	1	0	1	1	1	6	1	25	0	4
16	1	1	32.5	54.5	1	3	2	55	2	0	0	0	0	0	38	0	2	2	26		30	2	1	2	2	1	1	285	800	800	0	13	15	0	3	2	1	1	0	1	0	1	1	1	5	1	20	0	4
21	1	1	14	24.5	1	3	2	54	2	0	0	0	0	0	51	0	3	2	23	7.1	55	1	1	1	1	0	0	200	300	0	0	21	25	0	2	1	0	0	0	1	0	1	1	1	5	0	27	0	0
22	1	1	74	78	1	3	2	58	1	0	0	0	0	0	54	1	5	5	22	17.8	50	1	3	1	1	0		185	200	0	0	13	17	0	3	1	0	0	0	1	0	0	0	0	0	1	14	0	4
28	1	1	114.5	123	1	3	3	91	1	0	0	0	0	0	40	0	3	3	26		30	2	1	1	1	0	1	240	400	0	1	25	27	0	2	2	1	0	0	0	0	1	1	1	3	1	16	0	6
32	1	1	59	69	1	3	3	94	2	0	0	0	0	0	50	0	3	2	26	0.6	30	2	1	1	2	0	0	180	800	0	1	7	10	0	3	1	1	1	0	0	0	1	1	1	4	1	23	0	0
37	1	1	10	35	1	3	3	92	1	0	0	0	0	0	37	0	1	0	21	5.4	50	1	1	1	1	0	1	190	200	0	0	16	21	0	3	2	0	0	0	0	1	1	1	1	5	1	12	1	3
39	1	1	6.5	31	1	3	3	89	2	0	0	0	0	0	39	0	1	0	21	5.4	50	4	1	1	1	0	1	190	200	0	0	16	18	0	3	2	0	0	0	0	1	1	1	1	5	1	12	1	3
40	1	1	6.5	31	1	3	3	84	2	0	0	0	0	0	40	0	1	0	21	5.4	50	1	1	1	1	0	1	190	200	0	0	16	19	1	3	2	0	0	0	0	1	1	1	1	5	0	12	1	3
41	1	1	18	38	1	3	3	95	2	0	0	0	0	0	42	0	4	2	18	7	50	3	1	1	1	0	1	180	600	0	0	11	14	1	2	3	1	0	0	0	1	1	1	1	4	1	34	1	2
44	1	1	43.5	50	1	3	3	92	2	0	0	0	0	0	41	0	1	1	18	11.2	45	3	1	1	2	0	1	240	600	0	0	16	18	0	3	2	1	0	0	0	0	1	1	1	5	1	32	0	7
50	1	1	11.5	22	1	3	2	55	1	0	0	0	0	0	40	0	2	1	19		25	4	3	1	1	0	1	210	1000	800	1	16	21	1	2	3	0	0	1	0	1	1	1	1	2	0	13	1	1
51	1	1	12	22	1	2	3	65	1	0	0	0	0	0	47	0	2	1	19		25	4	3	1	1	0	1	210	300	0	1	16	17	1	2	3	0	0	1	0	1	1	1	1	2	1	13	1	1
52	1	1	34	47	1	2	3	67	1	0	0	0	0	0	40	0	6	1	20		50	3	1	1	1	0	1	310	300	0	0	10	14	1	2	1	0	1	0	1	0	0	0	0	0	1	34	0	2
54	1	1	7	14	1	2	3	64	1	0	0	0	0	0	53	0	3	1	25	1.3	50	4	3	2	2	1	0	235	50	0	0	10	14	0	3	3	0	1	0	0	0	1	1	1	3	1	31	0	2
55	1	1	12	24	1	1	3	61	1	0	0	0	0	0	31	0	3	1	26	1.7	50	1	1	1	2	0	1	225	50	0	0	8	10	0	2	3	0	1	0	0	0	1	1	1	6	1	18	0	6
56	1	1	12	24	1	1	3	62	1	0	0	0	0	0	32	0	3	1	26	1.7	50	4	1	2	2	1	1	225	50	0	0	8	10	0	2	3	0	0	0	0	0	1	1	1	6	1	18	0	6
57	1	1	5	6	1	1	3	63	1	0	0	0	0	0	34	0	3	1	26	1.7	50	1	1	1	2	0	1	225	50	0	0	8	10	0	2	3	0	0	0	0	0	1	1	1	6	1	18	0	6
59	1	1	12	14	1	2	3	60	1	0	0	0	0	0	44	0	3	2	23	1.8	55	1	2	2	2	0	1	220	50	0	0	6	9	0	2	2	0	1	0	0	0	1	1	1	5	1	34	0	3
60	1	1	12	14	1	2	3	64	1	0	0	0	0	0	46	0	3	2	23	1.8	55	1	2	1	2	1	1	220	50	0	0	6	7	0	2	2	0	1	0	0	0	1	1	1	5	1	34	0	3
68	1	1	8	10	1	1	3	61	1	0	0	0	0	0	55	1	3	1	24		35	2	1	2	2	0		225	300	0	1	10	13	0	3	3	0	1	0	1	0	1	1	1	6	1	25	0	4
2	1	0	33.5	33.5	1	3	2	53	2	0	0	0	0	0	45	0	4	2	25		45	4	2	2	2	0	1	200	200	0	0	7	12	0	2	1	0	1	1	0	1	1	1	1	5	1	23	0	2
61	1	0	6	18	1	1	3	60	1	0	0	0	0	0	46	0	3	2	25		45	1	1	1	2	1	1	270	400	0	0	5	9	0	3	1	1	0	1	0	0	0	0	0	0	1	20	0	1
62	1	0	21	40	1	1	3	62	1	0	0	0	0	0	30	0	3	1	22	4	60	1	1	2	2	0	1	190	200	0	0	7	11	0	3	3	1	0	1	0	1	1	1	1	3	1	36	1	3
65	1	0	9	28.5	1	1	3	65	1	0	0	0	0	0	33	0	3	1	22	4	60	1	1	2	2	1	1	190	200	0	0	7	9	0	3	3	1	0	1	0	1	1	1	1	3	1	36	1	3
67	1	0	5.5	17	1	3	2	56	1	0	0	0	0	0	52	1	2	1	26	10.8	55	1	1	2	2	1		195	200	0	0	8	10	0	3	1	0	1	1	0	0	0	0	0	0	1	53	0	2
75	1	0	21.5	61.5	1	1	3	66	1	0	0	0	0	0	38	0	4	1	20		40	3	1	1	1	0	1	200	300	0	0	20	22	1	2	3	0	0	0	0	0	0	0	0	0	1	13	0	1
78	1	0	24	44	1	1	3	61	1	0	0	0	0	0	40	0	6	1	20		40	3	1	1	1	0	1	310	1200	800	0	12	13	1	3	1	0	1	0	0	0	0	0	0	0	1	34	0	2
82	1	0	6	18	1	1	3	62	1	0	0	0	0	0	47	0	3	2	25		45	1	1	1	2	0	1	270	400	0	0	5	7	0	3	1	1	1	0	0	0	0	0	0	0	1	20	0	1
83	1	0	12.5	41.5	1	1	3	68	1	0	0	0	0	0	44	1	3	1	22	0.7	50	1	1	2	2	0		255	200	0	0	7	10	0	2	2	0	0	0	0	0	1	1	1	1	1	23	0	2
84	1	0	12.5	41.5	1	1	3	67	1	0	0	0	0	0	45	1	3	1	22	0.7	50	1	1	2	2	1		255	200	0	0	7	9	0	2	2	0	0	0	0	0	1	1	1	1	1	23	0	2
89	1	0	17.5	28.5	1	1	3	64	1	0	0	0	0	0	49	1	2	1	26	10.8	55	1	1	2	2	0		195	200	0	0	8	12	0	3	1	0	1	0	0	0	0	0	0	0	1	53	0	2
90	1	0	17.5	28.5	1	3	2	57	2	0	0	0	0	0	50	1	2	1	26	10.8	55	1	1	2	2	0		195	200	0	0	8	9	0	3	1	0	0	0	0	0	0	0	0	0	0	53	0	2
130	0	0	38.5	38.5	1	3	3	82	2	0	0	0	0	0	48	0	3	3	26		20	2	1	2	2	0	0	205	200	0	0	7	8	0	2	2	1	1	1	0	0	1	1	1	3	0	20	0	7
133	0	0	35	35	1	3	2	67	2	0	0	0	0	0	55	1	5	2	19	0.5	40	3	1	2	2	0		180	50	0	0	13	17	0	3	1	1	1	1	0	1	1	1	1	4	0	10	1	8
134	0	0	35	35	1	3	2	60	2	0	0	0	0	0	56	1	5	2	19	0.5	50	3	1	2	2	1		180	50	0	0	13	16	0	3	1	1	1	1	0	1	1	1	1	4	1	10	1	8
141	0	0	86.5	86.5	1	3	3	94	2	0	0	0	0	0	64	1	6	5	26		50	1	1	1	1	0		210	400	0	0	8	12	0	3	2	1	1	0	0	0	1	1	1	2	1	18	0	4
147	0	0	112	112	1	3	2	54	2	0	0	0	0	0	44	0	3	1	27		40	3	1	1	1	0	1	220	800	0	1	8	13	0	2	2	1	1	0	0	0	1	1	1	7	1	19	0	0
151	0	0	140.5	140.5	1	3	2	63	2	0	0	0	0	0	63	1	3	2	24		20	2	1	2	2	0		210	500	0	1	31	36	0	3	1	0	1	0	0	0	0	0	0	0	1	46	0	4
152	0	0	184.5	184.5	1	3	2	59	2	0	0	0	0	0	39	0	5	1	23		25	2	1	1	1	0	1	210	300	0	1	16	17	0	3	1	0	1	0	0	0	1	2	0	0	1	21	0	0
153	0	0	113	113	1	3	2	56	2	0	0	0	0	0	45	0	5	1	23		25	2	1	1	1	0	1	210	300	0	1	16	17	0	3	1	0	1	0	0	0	1	2	0	0	1	21	0	0
162	0	0	174	174	1	3	2	57	1	0	0	0	0	0	29	0	2	2	26		55	1	1	1	1	0	1	180	400	0	0	13	15	0	3	3	0	0	0	0	0	1	1	1	6	1	10	0	2
163	0	0	174	174	1	3	2	53	1	0	0	0	0	0	32	0	2	2	26		55	1	1	1	1	0	1	180	400	0	0	13	16	0	3	3	0	0	0	0	0	1	1	1	6	1	10	0	2
169	0	0	151	151	1	3	2	56	2	0	0	0	0	0	47	1	3	1	28		45	1	1	1	1	0		200	400	0	0	9	11	0	3	2	1	1	0	0	0	1	1	1	4	1	34	0	2
170	0	0	151	151	1	3	2	55	2	0	0	0	0	0	48	1	3	1	28		45	1	1	1	1	0		200	400	0	0	9	14	0	3	2	1	1	0	0	0	1	1	1	4	1	34	0	2
171	0	0	102	102	1	3	2	61	1	0	0	0	0	0	51	1	3	1	28		45	1	1	2	1	0		200	400	0	0	9	13	0	3	2	1	1	0	0	0	1	1	1	4	1	34	0	2
172	0	0	102	102	1	3	2	58	2	0	0	0	0	0	51	1	3	1	28		45	1	1	2	1	0		200	400	0	0	9	12	0	3	2	1	1	0	0	0	1	1	1	4	1	34	0	2
173	0	0	152.5	152.5	1	3	2	61	2	0	0	0	0	0	48	0	2	1	27		55	1	1	1	1	0	0	275	1000	800	1	72	73	0	2	2	1	0	0	0	0	1	1	1	6	0	14	0	7
175	0	0	186.5	186.5	1	3	2	66	2	0	0	0	0	0	46	1	3	2	28		55	1	2	1	2	1		180	200	0	0	21	23	0	2	2	0	0	0	0	0	1	1	1	5	1	12	0	5
186	0	0	125	125	1	3	2	60	1	0	0	0	0	0	49	0	5	3	25		50	1	1	1	1	0	0	195	200	0	0	18	19	0	3	1	1	0	0	0	0	1	1	1	6	1	13	0	1
187	0	0	125	125	1	3	2	61	1	0	0	0	0	0	50	0	5	3	25		50	1	1	1	1	1	0	195	200	0	0	18	19	0	3	1	1	0	0	0	0	1	1	1	6	1	13	0	1
188	0	0	149.5	149.5	1	3	2	56	2	0	0	0	0	0	46	0	6	3	25		50	1	1	1	1	1	0	195	200	0	0	18	20	0	3	1	1	0	0	0	0	1	1	1	6	1	13	0	1
192	0	0	67.5	67.5	1	3	2	66	2	0	0	0	0	0	48	0	2	1	20		50	1	1	2	2	1	0	180	400	0	0	12	14	0	2	1	1	0	0	0	0	1	1	1	5	1	36	0	0
196	0	0	67.5	67.5	1	3	2	66	1	0	0	0	0	0	49	0	2	1	20		50	1	1	2	2	0	0	180	400	0	0	12	15	0	2	1	1	0	0	0	0	1	1	1	5	1	36	0	0
199	0	0	69.5	69.5	1	3	3	95	2	0	0	0	0	0	49	0	3	2	26	0.6	25	2	1	2	2	1	0	180	800	600	1	7	11	0	3	1	1	1	0	0	0	1	1	1	4	0	23	0	0
202	0	0	17.5	17.5	1	3	2	63	1	0	0	0	0	0	35	0	6	3	22	1.2	30	2	1	2	2	1	1	220	800	400	0	15	19	0	3	2	0	1	0	0	0	1	1	1	5	1	12	0	2
210	0	0	59.5	59.5	1	3	2	57	1	0	0	0	0	0	40	0	5	1	24	1.5	45	3	1	2	2	1	1	180	500	0	0	7	11	0	2	3	1	0	0	0	1	1	2	0	0	1	53	1	3
213	0	0	123.5	123.5	1	3	1	32	2	0	0	0	0	0	41	1	4	1	24	1.5	45	1	1	1	1	0		260	800	0	1	10	15	0	3	2	0	0	0	0	0	1	1	1	6	1	26	0	3
214	0	0	111	111	1	3	1	25	2	0	0	0	0	0	41	1	4	1	24	1.5	45	1	1	1	1	0		260	600	0	1	10	11	0	3	2	0	0	0	0	0	1	1	1	6	1	26	0	3
218	0	0	135	135	1	3	1	37	1	0	0	0	0	0	44	0	3	1	25	3.4	55	1	1	1	1	0	1	210	400	0	0	8	11	0	2	2	1	1	0	0	0	1	1	1	2	1	18	0	4
220	0	0	86.5	86.5	1	3	1	37	2	0	0	0	0	0	49	0	3	1	25	3.4	55	1	1	1	1	0	0	210	400	0	0	8	13	0	2	2	1	1	0	0	0	1	1	1	2	1	18	0	4
226	0	0	51	51	1	1	3	61	1	0	0	0	0	0	44	0	2	2	21	5.2	45	1	1	2	2	0	1	240	400	0	0	9	14	0	2	3	0	0	0	0	0	1	1	1	3	1	17	0	1
229	0	0	108.5	108.5	1	3	3	95	2	0	0	0	0	0	43	0	4	2	18	7	50	3	1	1	1	1	1	180	200	0	0	11	13	0	2	3	1	0	0	0	0	1	1	1	4	1	34	0	2
230	0	0	53.5	53.5	1	3	2	55	2	0	0	0	0	0	51	0	2	1	22	10.1	50	1	1	2	2	0	0	250	400	0	0	16	19	0	3	2	0	0	0	0	1	1	1	1	4	1	31	1	1
232	0	0	35	35	1	3	1	37	1	0	0	0	0	0	33	0	1	1	28	18.2	55	1	1	2	2	0	1	230	200	0	0	14	19	0	3	1	0	0	0	0	0	0	0	0	0	1	20	0	3
233	0	0	48	48	1	2	3	63	1	0	0	0	0	0	34	0	1	1	28	18.2	55	1	1	2	2	0	1	230	500	0	0	14	18	0	3	1	0	0	0	0	0	0	0	0	0	1	20	0	3
245	0	0	36	36	1	1	3	61	1	0	0	0	0	0	36	0	5	2	21		45	3	1	2	2	0	1	230	300	0	0	5	6	0	3	3	0	0	0	0	1	1	2	0	0	1	17	1	6
249	0	0	96.5	96.5	1	1	3	61	1	0	0	0	0	0	45	0	3	1	26		50	1	1	1	1	0	0	240	300	0	0	18	19	0	2	3	0	0	0	0	0	1	1	1	4	1	14	0	2
264	0	0	54	54	1	1	2	43	1	0	0	0	0	0	33	0	1	1	20	1.3	55	1	2	2	2	0	1	150	400	0	0	12	13	0	1	1	1	0	0	0	0	1	1	1	4	1	17	0	5
265	0	0	54	54	1	1	2	41	1	0	0	0	0	0	34	0	1	1	20	1.3	55	1	2	2	2	0	1	150	400	0	0	12	13	0	1	1	1	0	0	0	0	1	1	1	4	1	17	0	5
274	0	0	38.5	38.5	1	1	2	41	1	0	0	0	0	0	39	0	4	3	24	4.1	70	1	1	2	2	0	1	230	200	0	0	14	15	0	3	3	0	0	0	0	0	1	1	1	5	1	30	0	6
275	0	0	37.5	37.5	1	1	2	43	1	0	0	0	0	0	46	0	3	1	21	4.2	45	1	1	2	2	1	1	245	500	0	0	9	13	0	2	3	1	0	0	0	0	1	1	1	4	0	26	0	2
277	0	0	51	51	1	1	2	42	1	0	0	0	0	0	37	0	1	1	24	7.5	45	1	1	2	2	0	1	250	300	0	0	8	12	0	2	3	1	0	0	0	0	1	1	1	4	1	13	0	3
279	0	0	62	62	1	1	2	41	1	0	0	0	0	0	38	0	1	1	24	7.5	45	1	1	2	2	0	1	250	200	0	0	8	11	0	2	3	1	0	0	0	0	1	1	1	4	1	13	0	3
282	0	0	26	26	1	1	2	40	1	0	0	0	0	0	35	0	2	1	30	7.5	55	1	1	2	2	0	1	190	400	0	0	15	20	0	2	1	1	0	0	0	0	1	1	1	5	1	27	0	3
283	0	0	51.5	51.5	1	1	2	46	1	0	0	0	0	0	41	0	6	1	27	9.6	55	1	1	2	2	1	1	120	400	0	0	8	12	0	2	3	0	0	0	0	1	1	1	1	1	1	35	1	8
289	0	0	18	18	1	1	2	43	1	0	0	0	0	0	36	0	3	1	27	14.8	45	1	1	2	2	1	1	200	200	0	0	9	11	0	2	2	0	0	0	0	0	1	1	1	6	1	26	0	1
399					1	3	2	58	2	0	0	0	0	0	46	0	2	1	26		45	1	2	1	1	0	1	215	450	0	1	9	10	0	3	3	1	0	1	0	0	1	1	1	6	1	34	0	2
400					1	3	2	61	2	0	0	0	0	0	49	0	2	1	26		45	1	2	1	1	0	0	215	450	0	1	9	12	0	3	3	1	0	1	0	0	1	1	1	6	1	34	0	2
404					1	3	1	33	1	0	0	0	0	0	42	0	1	1	28		55	1	1	1	1	0	1	165	300	0	1	10	13	0	3	1	0	0	0	0	0	0	0	0	0	1	31	0	1
406					1	3	2	56	1	0	0	0	0	0	47	0	1	1	28		55	1	1	1	1	0	1	165	300	0	1	10	12	0	3	1	0	0	0	0	0	0	0	0	0	0	31	0	1
411					1	3	2	58	2	0	0	0	0	0	44	0	2	2	20		50	1	1	2	2	0	1	160	400	0	0	8	9	0	2	1	0	1	0	0	0	0	0	0	0	0	18	0	5
412					1	3	2	61	2	0	0	0	0	0	47	0	5	2	26	1.3	40	4	1	1	1	1	0	165	300	0	1	14	17	0	1	1	1	1	0	0	0	1	2	0	0	1	18	0	1
413					1	3	2	56	1	0	0	0	0	0	49	0	5	2	26	1.3	40	4	1	1	1	0	0	165	300	0	1	14	19	0	1	1	1	1	0	0	0	1	2	0	0	1	18	0	1
416					1	3	2	53	2	0	0	0	0	0	27	0	5	2	23	5.2	45	1	1	1	1	0	1	190	800	400	0	19	24	0	3	2	0	1	0	0	0	1	1	1	5	1	30	0	8
420					1	2	3	66	1	0	0	0	0	0	46	0	2	1	21		55	1	1	2	2	1	1	140	50	0	0	15	20	0	2	2	0	1	0	0	0	1	1	1	5	1	34	0	1
20	1	1	15	25	1	3	1	62	2	1	1	1	1		46	0	3	2	23	7.1	55	1	1	1	1	0	1	200	300	0	0	21	25	0	2	1	0	0	0	1	0	1	1	1	5	1	27	0	0
34	1	0	39.5	59.5	1	3	2	67	2	1	1	1	1		39	0	5	1	24	1.5	45	3	1	2	2	0	1	180	500	0	0	7	12	0	2	3	1	0	0	0	1	1	2	0	0	0	53	1	3
63	1	0	21	40	1	1	3	66	1	1	1	1	1		31	0	3	1	22	4	60	1	1	2	2	1	1	190	200	0	0	7	10	0	3	3	1	0	1	0	1	1	1	1	3	1	36	1	3
64	1	0	21	40	1	1	3	65	1	1	1	1	1		32	0	3	1	22	4	60	1	1	2	2	0	1	190	200	0	0	7	10	0	3	3	1	0	1	0	1	1	1	1	3	0	36	1	3
91	1	0	5.5	17	1	1	3	68	1	1	1	1	1		51	1	2	1	26	10.8	55	1	1	2	2	0		195	200	0	0	8	9	0	3	1	0	0	0	0	0	0	0	0	0	1	53	0	2
53	0	0	31.5	31.5	1	1	3	65	1	1	1	1	1		51	0	3	1	25	1.3	50	1	3	1	2	0	0	235	50	0	0	10	15	0	3	3	0	1	0	0	0	1	1	1	3	0	31	0	2
149	0	0	176.5	176.5	1	3	3	93	1	1	1	1	1		48	1	3	2	24		30	2	1	1	1	0		240	1000	800	0	7	10	0	3	1	1	1	0	0	0	1	1	2	6	1	12	0	4
150	0	0	176.5	176.5	1	3	3	91	2	1	1	1	1		47	1	3	2	24		30	2	1	1	1	0		240	1000	800	0	7	12	0	3	1	1	1	0	0	0	1	1	2	6	1	12	0	4
159	0	0	92	92	1	3	2	62	2	1	1	1	1		49	0	2	2	20		20	2	1	1	1	0	0	225	400	0	0	21	23	0	2	1	0	0	0	0	0	0	0	0	0	0	32	0	1
160	0	0	92	92	1	3	2	64	2	1	1	1	1		50	0	2	2	20		30	2	1	1	1	0	0	225	500	0	0	21	24	0	2	1	0	0	0	0	0	0	0	0	0	1	32	0	1
180	0	0	144	144	1	3	2	63	2	1	1	1	1		34	0	1	0	20		50	1	1	1	1	0	1	270	800	400	1	12	13	0	3	1	1	0	0	0	0	1	1	1	5	1	17	0	1
181	0	0	144	144	1	3	2	57	1	1	1	1	1		35	0	1	0	20		50	1	1	1	1	0	1	270	800	400	1	62	67	0	3	1	1	0	0	0	0	1	1	1	5	1	17	0	1
182	0	0	97	97	1	3	2	66	2	1	1	1	1		37	1	1	0	20		50	1	1	1	1	0		270	800	400	1	14	18	0	3	1	1	0	0	0	0	1	1	1	5	0	17	0	1
183	0	0	97	97	1	3	2	57	2	1	1	1	1		38	1	1	0	20		50	1	1	1	1	0		270	800	400	1	62	65	0	3	1	1	0	0	0	0	1	1	1	5	1	17	0	1
190	0	0	57.5	57.5	1	3	2	55	1	1	1	1	1		40	0	1	1	24		45	1	1	2	2	0	1	200	800	400	0	12	17	0	2	1	0	0	0	0	0	0	0	0	0	1	32	0	1
191	0	0	57.5	57.5	1	3	2	55	1	1	1	1	1		41	0	1	1	24		45	1	1	2	2	1	1	200	600	0	0	12	15	0	2	1	0	0	0	0	0	0	0	0	0	1	32	0	1
247	0	0	176.5	176.5	1	1	3	64	1	1	1	1	1		56	1	5	3	20		20	2	1	1	1	1		240	1000	800	0	7	8	0	3	1	1	1	0	0	0	1	1	2	6	1	12	0	4
254	0	0	17.5	17.5	1	1	3	60	1	1	1	1	1		38	0	1	0	19		45	1	1	2	2	0	1	180	300	0	0	7	12	1	2	2	0	1	0	0	0	1	1	1	4	1	32	0	2
257	0	0	39	39	1	1	3	62	1	1	1	1	1		47	0	3	1	21		45	1	1	2	2	1	0	180	500	0	0	13	15	0	2	1	0	0	0	0	0	0	0	0	0	1	22	0	7
258	0	0	39	39	1	1	3	61	1	1	1	1	1		47	0	3	1	21		45	1	1	2	2	0	0	180	500	0	0	13	16	0	2	1	0	0	0	0	0	0	0	0	0	1	22	0	7
270	0	0	27	27	1	1	2	40	1	1	1	1	1		44	0	7	0	21	3	50	1	1	2	2	1	1	250	150	0	0	16	17	0	1	1	0	0	0	0	0	0	0	0	0	1	14	0	1
271	0	0	27	27	1	1	2	39	1	1	1	1	1		45	0	7	0	21	3	50	1	1	2	2	0	1	250	150	0	0	16	19	0	1	1	0	0	0	0	0	0	0	0	0	1	14	0	1
288	0	0	18.5	18.5	1	1	2	47	1	1	1	1	1		38	0	2	1	18	9.7	45	1	1	2	2	1	1	200	200	0	0	6	8	0	2	1	0	0	0	0	0	0	0	0	0	1	20	0	5
127	0	0	47	47	1	3	2	65	2	1	1	1	1		44	0	4	2	25		45	4	1	2	2	1	1	200	200	0	0	7	11	0	2	1	0	1	1	0	1	1	1	1	5	1	23	0	2
128	0	0	33.5	33.5	1	3	2	64	2	1	1	1	1		45	0	4	2	25		45	4	1	2	2	1	1	200	200	0	0	7	9	0	2	1	0	1	1	0	1	1	1	1	5	1	23	0	2
92	1	1	17.5	28.5	0										58	1	6	3	27	1	30	2	1	1	1	0		195	200	0	0	8	12	0	3	1	0	1	1	1	0	0	0	0	0	0	53	0	2
94	1	1	12	22	0										46	0	2	1	19		25	4	3	2	1	0	1	210	300	0	1	16	17	1	2	3	0	0	1	0	1	1	1	1	2	0	13	1	1
95	1	1	23.5	33.5	0										63	1	4	2	20		10	2	1	1	2	0		320	1000	600	1	70	71	0	2	3	1	0	1	0	0	1	1	1	5	1	29	0	5
96	1	1	37.5	49	0										52	1	3	2	24		30	2	1	2	2	0		240	1000	800	0	7	11	0	3	1	1	1	1	0	0	1	1	2	6	1	12	0	4
97	1	1	14	23	0										49	0	2	2	23		55	1	1	2	1	0	0	240	600	0	0	27	28	0	3	1	0	1	1	0	1	0	0	0	0	0	33	0	3
98	1	1	10.5	19	0										48	0	3	2	23		55	1	1	2	1	0	0	240	800	0	0	27	32	0	3	1	0	0	1	0	1	0	0	0	0	1	33	1	3
99	1	1	64	68	0										48	0	2	0	24		55	1	1	2	1	0	0	150	50	0	1	14	19	0	2	1	0	0	1	0	1	1	1	1	4	1	35	1	4
100	1	1	64	68	0										48	0	2	0	24		55	1	1	2	2	0	0	150	50	0	1	14	15	0	2	1	0	0	1	0	1	1	1	1	4	1	35	1	4
102	1	1	8	10	0										36	0	3	1	20		45	4	1	1	1	0	1	225	300	0	1	10	12	0	3	3	0	1	0	1	0	1	1	1	6	1	25	0	4
103	1	1	7.5	10	0										63	1	6	5	26		30	4	1	1	1	0		225	300	0	1	10	12	0	3	3	0	0	0	1	0	1	1	1	6	1	25	0	4
104	1	1	22.5	29.5	0										49	0	2	2	20		30	2	1	2	2	0	0	225	500	0	0	21	26	0	2	1	0	0	0	1	0	0	0	0	0	1	32	0	1
105	1	1	41	51	0										46	0	2	1	21	0.9	55	3	1	2	1	0	0	240	50	0	0	11	13	0	2	2	1	1	0	1	1	1	1	1	5	0	22	1	3
106	1	1	18	24	0										52	0	4	2	30	2.6	15	2	1	1	1	0	0	195	500	0	1	8	10	0	3	2	0	1	0	1	0	1	1	1	6	0	37	0	0
107	1	1	10	21	0										51	1	2	2	19		30	4	1	1	1	0		150	500	0	0	7	11	1	2	3	1	1	0	0	1	1	1	1	5	1	9	1	1
108	1	1	12	22.5	0										50	1	3	2	19		30	4	1	2	1	0		150	500	0	0	7	11	1	2	2	1	1	0	0	1	1	1	1	5	1	9	1	1
110	1	1	10.5	28.5	0										47	1	2	1	35		45	3	2	1	1	0		200	1000	800	1	15	16	0	2	2	0	0	0	0	0	1	1	1	6	1	21	0	3
111	1	1	10.5	28.5	0										47	1	2	1	35		60	3	2	2	1	0		200	1000	800	1	15	16	0	2	2	0	1	0	0	0	1	1	1	6	1	21	0	3
112	1	1	27	37	0										56	1	3	2	21		45	3	1	1	2	1		150	600	0	0	10	15	0	1	2	1	1	0	0	0	1	1	1	4	1	13	0	1
113	1	1	21	36	0										53	1	2	1	19		30	2	1	2	1	0		300	800	400	0	21	24	0	2	2	0	0	0	0	0	1	1	1	3	1	23	0	3
115	1	1	114.5	123	0										38	0	3	3	26		30	2	1	1	1	0	1	240	600	0	1	25	30	0	2	2	1	0	0	0	0	1	1	1	3	1	16	0	6
117	1	1	15.5	21	0										53	1	2	2	26		50	1	2	2	2	1		190	100	0	0	5	8	0	3	2	0	0	0	0	0	1	1	1	5	1	43	0	1
118	1	1	15.5	21	0										53	1	2	2	26		50	1	2	2	2	0		190	100	0	0	5	6	0	3	2	0	0	0	0	0	1	1	1	5	1	43	0	1
119	1	1	10.5	19	0										49	0	2	2	23		55	1	3	1	1	0	0	240	800	0	0	27	32	0	3	1	0	1	0	0	1	0	0	0	0	1	33	1	3
120	1	1	10.5	19	0										49	0	2	2	23		55	1	1	2	1	0	0	240	800	0	0	27	30	0	3	1	0	0	0	0	1	0	0	0	0	1	33	1	3
121	1	1	14	23	0										49	0	2	2	23		55	1	1	1	1	0	0	240	600	0	0	27	32	0	3	1	0	1	0	0	1	0	0	0	0	0	33	0	3
122	1	1	14	23	0										49	0	2	2	23		55	1	1	2	1	0	0	240	600	0	0	27	29	0	3	1	0	0	0	0	0	0	0	0	0	1	33	0	3
123	1	1	33	41	0										55	1	2	1	21	1.7	50	1	3	2	2	1		230	50	0	0	25	30	0	3	3	0	0	0	0	0	1	1	1	5	1	23	0	3
124	1	1	33	41	0										58	1	2	1	21	1.7	50	1	3	2	2	0		230	50	0	0	25	29	0	3	3	0	0	0	0	0	1	1	1	5	1	23	0	3
294	1	1	7	14	0										43	0	3	1	20	6.4	50	4	1	2	2	0	1	200	200	0	0	9	11	0	3	2	0	0	1	0	0	1	1	1	4	1	12	0	2
109	1	0	15	35	0										39	0	3	1	27		50	3	1	2	1	0	1	220	800	0	1	8	10	0	2	2	1	1	0	0	0	1	1	1	7	1	19	0	0
114	1	0	21	45	0										53	1	1	1	19		30	2	1	1	1	0		300	800	400	0	21	23	0	2	2	0	0	0	0	0	1	1	1	3	0	23	0	3
116	1	0	31	15	0										60	1	3	3	26		35	2	1	1	2	0		130	500	0	1	9	13	0	3	1	0	1	0	0	0	0	0	0	0	1	29	0	3
125	1	0	14	28	0										44	0	2	1	23	1.7	60	1	1	2	2	1	1	180	200	0	0	25	30	0	2	2	0	1	0	0	0	1	1	1	4	1	25	0	3
126	1	0	14	28	0										44	0	1	1	23	1.7	60	1	1	2	2	0	1	180	200	0	0	25	26	0	2	2	0	0	0	0	0	1	1	1	4	0	25	0	3
101	0	0	39	39	0										33	0	3	1	20		45	4	1	2	1	0	1	225	300	0	1	10	11	0	3	3	0	0	0	1	0	1	1	1	6	0	25	0	4
291	0	0	47	47	0										57	1	5	3	27	1	20	2	1	1	1	0		200	200	0	0	7	11	0	3	1	0	1	1	0	1	1	1	1	5	1	23	0	2
292	0	0	25	25	0										51	0	3	2	22	3.5	25	2	1	2	2	1	0	180	200	0	0	16	20	0	2	3	1	1	1	0	1	1	1	1	4	1	17	1	4
293	0	0	25	25	0										51	0	2	2	22	3.5	30	2	1	2	1	0	0	180	200	0	0	16	19	0	2	3	1	0	1	0	1	1	1	1	4	1	17	1	4
295	0	0	31	31	0										45	0	3	1	20	6.4	50	1	1	2	2	1	1	200	200	0	0	9	12	0	3	2	0	0	1	0	0	1	1	1	4	1	12	0	2
296	0	0	31	31	0										45	0	3	1	20	6.4	50	1	1	2	2	0	1	200	200	0	0	9	13	0	3	2	0	0	1	0	0	1	1	1	4	0	12	0	2
297	0	0	31.5	31.5	0										45	0	3	1	20	6.4	50	1	1	2	2	1	1	200	200	0	0	9	13	0	3	2	0	0	1	0	0	1	1	1	4	0	12	0	2
298	0	0	31.5	31.5	0										45	0	3	1	20	6.4	50	1	1	2	2	0	1	200	200	0	0	9	12	0	3	2	0	0	1	0	0	1	1	1	4	0	12	0	2
299	0	0	39	39	0										50	0	3	1	23		30	2	1	2	2	0	0	180	200	0	0	7	10	0	3	2	1	1	0	1	1	1	1	1	1	1	21	1	6
300	0	0	50	50	0										35	0	2	1	23		45	1	1	2	2	1	1	200	300	0	0	8	9	0	3	2	1	1	0	1	0	1	1	1	4	0	18	0	8
301	0	0	50	50	0										35	0	3	1	23		45	1	1	2	1	0	1	200	300	0	0	8	11	0	3	2	1	1	0	1	0	1	1	1	4	0	18	0	8
302	0	0	159.5	159.5	0										39	0	3	1	27		55	3	1	1	1	0	1	220	800	0	1	8	13	0	2	3	1	1	0	0	0	1	1	1	7	1	19	0	0
303	0	0	191.5	191.5	0										38	0	4	1	20		60	3	1	1	1	0	1	200	300	0	0	20	21	1	2	3	0	0	0	0	0	0	0	0	0	1	13	0	1
304	0	0	51	51	0										41	0	2	1	21		60	3	1	1	1	0	1	275	500	0	0	12	14	0	2	2	0	1	0	0	1	1	2	0	0	1	28	1	8
305	0	0	77	77	0										58	1	3	2	21		45	3	1	1	2	0		150	600	0	0	10	15	0	1	2	1	1	0	0	0	1	1	1	4	1	13	0	1
306	0	0	43	43	0										38	0	4	1	20		50	1	1	2	2	0	1	160	100	0	0	5	9	0	2	1	1	1	0	0	1	1	1	1	6	1	23	0	7
307	0	0	43	43	0										38	0	4	1	20		50	1	2	2	1	1	1	160	100	0	0	5	9	0	2	1	1	1	0	0	1	1	1	1	6	1	23	0	7
308	0	0	151.5	151.5	0										41	0	6	1	20		50	3	1	1	1	0	1	310	1200	800	0	112	114	1	3	1	0	1	0	0	0	0	0	0	0	0	34	0	2
309	0	0	117.5	117.5	0										52	1	3	2	24		30	2	1	1	1	0		240	1000	800	0	7	8	0	3	1	1	1	0	0	0	1	1	2	6	0	12	0	4
310	0	0	117.5	117.5	0										52	1	3	2	24		30	2	1	1	1	0		240	1000	800	0	7	10	0	3	1	1	1	0	0	0	1	1	2	6	0	12	0	4
311	0	0	140.5	140.5	0										61	1	3	2	24		20	2	1	2	2	1		210	500	0	1	31	33	0	3	1	0	1	0	0	0	0	0	0	0	1	46	0	4
312	0	0	76.5	76.5	0										61	1	5	3	20		30	2	1	1	2	1		225	50	0	1	7	12	0	3	1	1	0	0	0	0	0	0	0	0	0	18	0	4
313	0	0	92.5	92.5	0										49	0	2	2	20		30	2	1	1	1	0	0	225	500	0	0	21	24	0	2	1	0	0	0	0	0	0	0	0	0	1	32	0	1
314	0	0	31	31	0										60	1	3	3	26		20	2	1	1	2	0		130	500	0	1	9	11	0	2	1	0	1	0	0	0	0	0	0	0	1	29	0	3
315	0	0	38.5	38.5	0										32	0	3	2	25		45	1	1	1	2	1	1	140	500	0	0	9	13	0	2	3	0	0	0	0	0	1	1	1	5	1	23	0	2
316	0	0	38.5	38.5	0										32	0	3	2	25		45	1	1	2	1	0	1	140	500	0	0	9	13	0	3	3	0	0	0	0	0	1	1	1	5	1	23	0	2
317	0	0	38.5	38.5	0										32	0	3	2	25		45	1	1	2	2	0	1	140	500	0	0	9	13	0	2	3	0	0	0	0	0	1	1	1	5	1	23	0	2
318	0	0	47.5	47.5	0										47	0	4	4	26		55	1	1	2	2	1	0	220	300	0	0	8	10	0	2	3	1	0	0	0	0	1	1	1	4	1	43	0	4
319	0	0	47.5	47.5	0										47	0	4	4	26		55	1	1	2	2	0	0	220	300	0	0	8	11	0	2	3	1	0	0	0	0	1	1	1	4	1	43	0	4
320	0	0	39	39	0										43	0	1	1	23		45	1	1	2	2	1	1	180	100	0	0	14	15	0	2	3	0	0	0	0	0	1	1	1	3	1	12	0	5
321	0	0	39	39	0										43	0	1	1	23		45	1	1	2	1	0	1	180	100	0	0	14	19	0	2	3	0	0	0	0	0	1	1	1	3	1	12	0	5
322	0	0	36	36	0										51	0	2	3	24		50	1	1	2	2	1	0	240	500	0	0	9	10	0	1	3	0	1	0	0	0	1	1	1	5	1	41	0	2
323	0	0	36	36	0										51	0	2	3	24		50	1	1	2	2	0	0	240	500	0	0	9	14	0	1	3	0	1	0	0	0	1	1	1	5	1	41	0	2
324	0	0	112.5	112.5	0										44	0	2	1	22		45	1	1	1	1	0	1	305	1000	400	0	20	24	0	3	2	1	1	0	0	0	1	1	1	2	1	37	0	2
325	0	0	88.5	88.5	0										45	0	2	1	22		45	1	3	1	1	0	1	305	1000	400	0	20	21	0	3	2	1	1	0	0	0	1	1	1	2	1	37	0	2
326	0	0	112.5	112.5	0										44	0	2	1	22		45	1	1	1	1	0	1	305	1000	400	0	20	21	0	1	2	1	1	0	0	0	1	1	1	2	1	37	0	2
327	0	0	88.5	88.5	0										45	0	2	1	22		45	1	3	1	1	0	1	305	1000	400	0	20	22	0	1	2	1	1	0	0	0	1	1	1	2	1	37	0	2
328	0	0	40	40	0										43	1	2	2	24		55	1	1	2	2	1		210	500	0	0	8	10	0	3	1	1	0	0	0	0	1	1	1	6	1	40	0	5
329	0	0	40	40	0										43	1	2	2	24		55	1	1	2	1	0		210	500	0	0	8	9	0	3	1	1	0	0	0	0	1	1	1	6	0	40	0	5
330	0	0	27.5	27.5	0										44	1	3	2	24		55	1	1	2	2	1		210	500	0	0	8	11	0	3	1	1	0	0	0	0	1	1	1	6	1	40	0	5
331	0	0	27.5	27.5	0										44	1	2	2	24		55	1	1	2	1	0		210	500	0	0	8	10	0	3	1	1	0	0	0	0	1	1	1	6	1	40	0	5
332	0	0	18.5	18.5	0										55	1	1	1	22		65	1	1	2	1	1		230	500	0	0	10	12	0	3	1	0	0	0	0	0	0	0	0	0	0	41	0	4
333	0	0	18.5	18.5	0										55	1	2	1	22		65	1	1	2	2	1		230	500	0	0	10	11	0	2	1	0	0	0	0	0	0	0	0	0	1	41	0	4
334	0	0	18.5	18.5	0										55	1	1	1	22		65	1	1	2	2	0		230	500	0	0	10	14	0	2	1	0	0	0	0	0	0	0	0	0	1	41	0	4
335	0	0	18.5	18.5	0										55	1	1	1	22		65	1	1	2	1	0		230	500	0	0	10	15	0	2	1	0	0	0	0	0	0	0	0	0	1	41	0	4
336	0	0	74	74	0										48	0	3	1	23		50	1	1	2	2	1	0	165	50	0	1	16	21	0	2	1	0	0	0	0	0	0	0	0	0	1	19	0	4
337	0	0	74	74	0										48	0	3	1	23		50	1	1	2	2	0	0	165	50	0	1	16	17	0	2	1	0	0	0	0	0	0	0	0	0	0	19	0	4
338	0	0	62.5	62.5	0										49	0	3	1	23		50	1	1	2	1	1	0	165	50	0	1	16	20	0	2	1	0	0	0	0	0	0	0	0	0	1	19	0	4
339	0	0	62.5	62.5	0										49	0	3	1	23		50	1	1	2	2	0	0	165	50	0	1	16	19	0	2	1	0	0	0	0	0	0	0	0	0	1	19	0	4
340	0	0	62.5	62.5	0										49	0	3	1	23		50	1	1	2	2	0	0	165	50	0	1	16	19	0	2	1	0	0	0	0	0	0	0	0	0	1	19	0	4
341	0	0	64.5	64.5	0										37	0	4	2	25		45	1	1	2	2	1	1	260	50	0	1	13	14	0	2	1	0	0	0	0	0	0	0	0	0	1	15	0	7
342	0	0	64.5	64.5	0										37	0	4	2	25		45	1	1	1	2	0	1	260	50	0	1	13	16	0	2	1	0	0	0	0	0	0	0	0	0	1	15	0	7
343	0	0	65	65	0										37	0	4	2	25		45	1	1	2	2	1	1	260	50	0	1	13	18	0	2	1	0	0	0	0	0	0	0	0	0	1	15	0	7
344	0	0	65	65	0										37	0	4	2	25		45	1	1	2	2	0	1	260	50	0	1	13	15	0	2	1	0	0	0	0	0	0	0	0	0	1	15	0	7
345	0	0	21.5	21.5	0										53	0	3	2	20		50	1	2	2	2	1	0	190	50	0	0	9	14	0	2	1	0	0	0	0	0	0	0	0	0	1	28	0	1
346	0	0	21.5	21.5	0										53	0	3	2	20		50	1	2	2	2	0	0	190	50	0	0	9	14	0	2	1	0	0	0	0	0	0	0	0	0	1	28	0	1
347	0	0	76.5	76.5	0										41	1	2	1	25		45	1	1	1	2	0		225	50	0	1	7	9	0	2	1	1	0	0	0	0	0	0	0	0	1	18	0	4
348	0	0	76.5	76.5	0										41	1	2	1	25		45	1	1	1	1	0		225	50	0	1	7	9	0	2	1	1	0	0	0	0	0	0	0	0	0	18	0	4
349	0	0	76.5	76.5	0										41	1	3	1	25		45	1	1	1	2	0		225	50	0	1	7	12	0	2	1	1	0	0	0	0	0	0	0	0	1	18	0	4
350	0	0	76.5	76.5	0										41	1	2	1	25		45	1	1	1	2	0		225	50	0	1	7	10	0	2	1	1	0	0	0	0	0	0	0	0	1	18	0	4
351	0	0	76.5	76.5	0										41	1	2	1	25		45	1	1	1	1	0		225	50	0	1	7	9	0	2	1	1	0	0	0	0	0	0	0	0	1	18	0	4
352	0	0	69.5	69.5	0										49	0	3	2	26	0.6	10	2	1	2	2	0	0	180	800	600	1	7	11	0	3	1	1	1	0	0	0	1	1	1	4	1	23	0	0
353	0	0	18	18	0										39	0	3	1	26	0.6	50	1	1	2	1	1	1	180	200	0	0	8	9	0	3	2	0	0	0	0	1	1	1	2	6	0	13	1	3
354	0	0	18	18	0										39	0	3	1	26	0.6	50	1	1	2	2	0	1	180	200	0	0	8	9	0	3	2	0	0	0	0	1	1	1	2	6	1	13	1	3
355	0	0	30	30	0										39	0	3	1	26	0.6	50	1	1	2	2	1	1	180	200	0	0	8	13	0	3	2	0	0	0	0	1	1	1	2	6	1	13	1	3
356	0	0	30	30	0										39	0	3	1	26	0.6	50	1	1	2	2	0	1	180	200	0	0	8	11	0	3	2	0	0	0	0	1	1	1	2	6	1	13	1	3
357	0	0	50	50	0										48	0	4	1	22	0.9	45	3	1	2	2	1	0	180	300	0	0	19	21	0	2	3	0	1	0	0	0	1	1	1	5	1	26	0	4
358	0	0	50	50	0										48	0	4	1	22	0.9	40	3	1	2	2	0	0	180	300	0	0	19	22	0	2	3	0	1	0	0	0	1	1	1	5	1	26	0	4
359	0	0	50	50	0										48	0	4	1	22	0.9	60	3	1	2	2	0	0	180	300	0	0	19	22	0	2	3	0	1	0	0	0	1	1	1	5	0	26	0	4
360	0	0	22	22	0										46	0	3	2	24	0.9	50	1	1	2	2	1	1	230	50	0	0	9	14	0	2	1	1	0	0	0	0	1	1	1	5	0	50	0	5
361	0	0	22	22	0										46	0	3	2	24	0.9	50	1	1	2	2	0	1	230	50	0	0	9	10	0	2	1	1	0	0	0	0	1	1	1	5	1	50	0	5
362	0	0	32.5	32.5	0										48	0	2	1	23	1.1	50	1	1	2	1	1	0	250	300	0	0	6	11	0	2	3	0	0	0	0	0	1	1	1	4	1	34	0	7
363	0	0	32.5	32.5	0										48	0	2	1	23	1.1	50	1	1	2	2	0	0	250	300	0	0	6	9	0	2	3	0	0	0	0	0	1	1	1	4	0	34	0	7
364	0	0	32.5	32.5	0										48	0	2	1	23	1.1	50	1	1	2	2	0	0	250	300	0	0	6	9	0	2	3	0	0	0	0	0	1	1	1	4	1	34	0	7
365	0	0	30.5	30.5	0										41	0	4	1	25	1.3	50	1	1	2	2	1	1	230	500	0	0	9	11	0	2	1	0	0	0	0	0	0	0	0	0	1	23	0	5
366	0	0	30.5	30.5	0										41	0	4	1	25	1.3	50	1	1	2	1	0	1	230	500	0	0	9	11	0	2	1	0	0	0	0	0	0	0	0	0	0	23	0	5
367	0	0	193.5	193.5	0										39	0	4	1	23	2	25	2	1	1	1	0	1	245	1000	600	1	24	26	0	3	1	0	1	0	0	0	1	2	0	0	1	17	0	4
368	0	0	193.5	193.5	0										39	0	4	1	23	2	30	2	1	1	1	0	1	245	1000	600	1	24	27	0	3	1	0	1	0	0	0	1	2	0	0	1	17	0	4
369	0	0	20	20	0										55	1	2	2	27	2.1	45	1	1	2	2	0		200	50	0	0	7	10	0	2	2	1	0	0	0	1	1	1	1	6	1	29	1	7
370	0	0	20	20	0										58	1	3	2	27	2.1	45	1	1	2	1	1		200	50	0	0	7	9	0	2	2	1	0	0	0	1	1	1	1	6	1	29	1	7
371	0	0	23	23	0										38	0	3	2	24	2.6	65	1	1	2	2	1	1	180	100	0	0	8	12	0	1	1	0	0	0	0	0	0	0	0	0	1	44	0	3
372	0	0	23	23	0										38	0	3	2	24	2.6	65	1	1	2	2	0	1	180	100	0	0	8	13	0	1	1	0	0	0	0	0	0	0	0	0	1	44	0	3
373	0	0	23	23	0										38	0	3	2	24	2.6	65	1	1	2	2	0	1	180	100	0	0	8	13	0	1	1	0	0	0	0	0	0	0	0	0	0	44	0	3
374	0	0	41	41	0										40	0	1	1	26	2.7	45	1	1	2	2	1	1	180	200	0	0	6	8	0	2	3	1	0	0	0	0	1	1	1	5	1	14	0	7
375	0	0	41	41	0										40	0	2	1	26	2.7	45	1	1	2	2	0	1	180	200	0	0	6	8	0	2	3	1	0	0	0	0	1	1	1	5	1	14	0	7
376	0	0	29	29	0										35	0	2	1	19	3.8	45	1	1	2	1	1	1	140	50	0	0	8	11	0	3	1	1	0	0	0	0	0	0	0	0	1	23	0	3
377	0	0	29	29	0										35	0	2	1	19	3.8	45	1	1	2	2	0	1	140	50	0	0	8	9	0	3	1	1	0	0	0	0	0	0	0	0	1	23	0	3
378	0	0	22	22	0										44	0	3	1	25	4.4	45	1	1	2	2	1	1	200	500	0	0	8	10	0	3	3	0	0	0	0	0	1	1	1	4	1	32	0	6
379	0	0	22	22	0										44	0	3	1	25	4.4	45	1	1	2	2	0	1	200	500	0	0	8	9	0	2	3	0	0	0	0	0	1	1	1	4	1	32	0	6
380	0	0	74.5	74.5	0										45	1	2	1	22	5.5	50	1	1	1	2	0		150	50	0	0	17	18	1	3	2	0	1	0	0	0	1	1	1	6	1	10	0	9
381	0	0	74.5	74.5	0										45	1	3	1	22	5.5	50	1	1	1	1	0		150	50	0	0	17	21	1	3	2	0	1	0	0	0	1	1	1	6	1	10	0	9
382	0	0	31	31	0										46	0	3	2	20	6.3	45	1	1	2	2	1	1	130	500	0	1	9	10	0	2	1	0	1	0	0	0	0	0	0	0	0	29	0	3
383	0	0	31	31	0										46	0	3	2	20	6.3	45	1	1	2	2	0	1	130	500	0	1	9	10	0	2	1	0	1	0	0	0	0	0	0	0	1	29	0	3
384	0	0	31.5	31.5	0										46	0	3	2	20	6.3	45	1	1	2	1	1	1	130	500	0	1	9	11	0	2	1	0	1	0	0	0	0	0	0	0	1	29	0	3
385	0	0	31.5	31.5	0										46	0	3	2	20	6.3	45	1	1	2	2	0	1	130	500	0	1	9	12	0	2	1	0	1	0	0	0	0	0	0	0	1	29	0	3
386	0	0	27	27	0										46	0	5	2	23	6.8	50	1	1	2	2	0	1	180	50	0	0	18	19	0	1	2	0	0	0	0	0	1	1	1	4	1	33	0	2
387	0	0	27	27	0										46	0	5	2	23	6.8	50	1	2	2	2	1	1	180	50	0	0	18	20	0	1	2	0	0	0	0	0	1	1	1	4	1	33	0	2
388	0	0	21	21	0										53	1	4	2	22	7.9	45	1	1	2	2	1		220	50	0	0	9	11	0	1	3	0	0	0	0	0	1	1	1	6	0	46	0	3
389	0	0	21	21	0										53	1	4	2	22	7.9	45	1	1	2	2	0		220	50	0	0	9	14	0	1	3	0	0	0	0	0	1	1	1	6	0	46	0	3
390	0	0	82.5	82.5	0										45	0	4	1	23	8	55	1	1	1	2	0	0	150	50	0	0	7	8	0	2	2	1	0	0	0	0	1	1	1	4	1	18	0	1
391	0	0	82.5	82.5	0										47	0	4	1	23	8	55	1	1	1	2	0	0	150	50	0	0	7	8	0	2	2	1	0	0	0	0	1	1	1	4	1	18	0	1
392	0	0	83	83	0										47	0	4	1	23	8	55	1	1	1	1	0	1	150	50	0	0	7	10	0	2	2	1	0	0	0	0	1	1	1	4	1	18	0	1
393	0	0	83	83	0										47	0	4	1	23	8	55	1	1	1	2	0	1	150	50	0	0	7	9	0	2	2	1	0	0	0	0	1	1	1	4	1	18	0	1
394	0	0	29.5	29.5	0										46	0	3	2	21	9	50	1	1	2	2	1	1	140	100	0	0	9	12	0	3	1	1	0	0	0	0	1	1	1	6	0	39	0	3
395	0	0	29.5	29.5	0										46	0	3	2	21	9	50	1	1	2	2	0	1	140	100	0	0	9	14	0	3	1	1	0	0	0	0	1	1	1	6	1	39	0	3
396	0	0	20	20	0										51	0	3	1	24	9.6	65	1	2	2	2	1	0	240	200	0	0	9	10	0	1	3	0	0	0	0	0	1	1	2	6	0	28	0	3
397	0	0	20	20	0										51	0	3	1	24	9.6	65	1	2	2	2	0	0	240	200	0	0	9	13	0	1	3	0	0	0	0	0	1	1	2	6	1	28	0	3
408					0										42	0	2	2	20		30	1	1	2	2	1	1	160	400	0	0	8	11	0	2	1	0	1	0	0	0	0	0	0	0	0	18	0	5
418					0										31	0	3	1	30	7	45	1	1	2	2	1	1	250	400	0	0	12	13	0	3	3	0	0	0	0	0	1	1	1	5	0	26	0	2
423					0										46	0	2	1	21		20	1	1	2	2	0	1	140	50	0	0	15	16	0	2	2	0	1	0	0	0	1	1	1	5	1	34	0	1
424					0										39	0	2	0	22		45	1	1	1	1	0	1	225	50	0	1	7	11	0	2	2	1	0	0	0	0	1	1	1	3	1	16	0	1
425					0										39	0	1	0	22		25	1	1	1	2	0	1	225	50	0	1	7	11	0	2	2	1	0	0	0	0	1	1	1	3	1	16	0	1
426					0										39	0	2	0	22		35	1	1	1	1	0	1	225	50	0	1	7	8	0	2	2	1	0	0	0	0	1	1	1	3	1	16	0	1
427					0										27	0	5	2	23	5.2	20	1	1	1	1	0	1	190	800	400	0	19	23	0	3	2	0	1	0	0	0	1	1	1	5	1	30	0	8
428					0										27	0	5	2	23	5.2	20	1	1	1	1	0	1	190	800	400	0	19	21	0	3	2	0	1	0	0	0	1	1	1	5	1	30	0	8
[truncated: 4 more columns]
